# Supplementary material for: Complete Chloroplast Genome of Enkianthus Lour. (Ericaceae): Comparative Analysis, Phylogenetic Relationships, Divergence History, and Adaptive Evolution
Source: Ecol Evol. 2025 Sep 19;15(9):e72129. doi: 10.1002/ece3.72129 (PMC12446880; doi:10.1002/ece3.72129)
Supplement: Supplementary file 4 — Table S1: Samples for whole‐plastome sequence analyses of Enkianthus. [file ECE3-15-e72129-s003.xlsx]

## Sheet: Sheet1
Supplementary Table S1. Samples for whole-plastome sequence analyses of Enkianthus.
Group	Species	Sample region	Code	Voucher	Latitude	Longitude	Date
sect. Enkianthus	E. calophyllus	Yueqing, Zhejiang Province, China	YDS	LSBZ-259	28.3724	121.063	2019.05.20
	E. perulatus	Tokyo, Japan	Tok	LSBZ-454	35.7437	139.819	2018.04.12
	E. quinqueflorus var. ciliatoserrulatus	Dehua, Fujian Province, China	DH	LSBZ-268	25.6376	118.216	2019.05.23
	E. quinqueflorus	Wuming, Guangxi Province, China	DMS	LSBZ-118	23.5245	108.364	2016.04.30
	E. serrulatus	Sangzhi, Hunan Province, China	SZ	LSBZ-142	29.6764	110.036	2017.08.04
	E. tubulatus	Lianshan, Guangdong Province, China	JZS	LSBZ-289	24.7961	112.056	2019.10.19
	E. serotinus	Rongshui, Guangxi Province, China	YBS	LSBZ-196	25.4047	109.149	2018.03.14
sect. Andromedina	E. nudipes	Aichi, Japan	Aic	LSBZ-461	34.8436	137.538	2010.05.14
	E. subsessilis	Gunma, Japan	Gumma	LSBZ-463	36.68	139.05	2021.05.15
sect. Enkianfella	E. ruber	Maguan, Yunnan Province, China	LJS	LSBZ-276	22.917	104.583	2019.05
	E. chinensis	Lichuan, Hubei Province, China	XDS-2	LSBZ-0914	30.0272	109.136	2019.10.17
	E. deflexus	Jiangkou, Guizhou Province, China	FJS_2	LSBZ-127	27.911	108.697	2017.05.13
sect. Meisreria	E. campanulatus	Tokyo, Japan	Tom	LSBZ-460	35.7437	139.819	2018.04.24
	E. cernuus f. rubens	Gifu, Japan	Gifu	LSBZ-458	35.44	137.5	2021.10.02
	E. sikokianus	Kochi, Japan	Koc	LSBZ-459	33.55	133.55	2018.04.24
	E. cernuus	Tokyo, Japan	Toe	LSBZ-457	35.7437	139.819	2018.04.24
