# Supplementary material for: Complete Chloroplast Genome of Enkianthus Lour. (Ericaceae): Comparative Analysis, Phylogenetic Relationships, Divergence History, and Adaptive Evolution
Source: Ecol Evol. 2025 Sep 19;15(9):e72129. doi: 10.1002/ece3.72129 (PMC12446880; doi:10.1002/ece3.72129)
Supplement: Supplementary file 5 — Table S2: List of the sequences downloaded from Genbank for divergence time estimation. [file ECE3-15-e72129-s002.xlsx]

## Sheet: Sheet1
Supplementary Table S2. List of the sequences downloaded from Genbank for divergence time estimation.
Number	Species	GenBank accession
1	Nyssa sinensis	MG525000
2	Diospyros oleifera	NC_030787
3	Camellia sinensis	NC_020019
4	Actinidia chinensis	MZ959064
5	Vaccinium corymbosum	NC_068711
6	Rhododendron simsii	NC_053764
7	Rhododendron delavayi	MN711645
8	Rhododendron griersonianum	NC_050162
