# Supplementary material for: Complete Chloroplast Genome of Enkianthus Lour. (Ericaceae): Comparative Analysis, Phylogenetic Relationships, Divergence History, and Adaptive Evolution
Source: Ecol Evol. 2025 Sep 19;15(9):e72129. doi: 10.1002/ece3.72129 (PMC12446880; doi:10.1002/ece3.72129)
Supplement: Supplementary file 6 — Table S3a: The number and types of SSRs in 16 plastomes tested in this study. Table S3b: The number and types of complex repeats in 16 plastomes tested in this study. [file ECE3-15-e72129-s006.xlsx]

## Sheet: Table S3a
Supplementary Table S3a. The number and types of SSRs in 16 plastomes tested in this study.
Species	Number of repeats
	Mono	Di	Tri	Tetra	Penta	Hexa	Sum
E. calophyllus	140	3	82	8	1	2	236
E. perulatus	139	3	79	8	1	2	232
E. quinqueflorus var. ciliatoserrulatus	143	6	81	8	2	2	242
E. quinqueflorus	139	5	85	10	2	2	243
E. serrulatus	143	4	88	8	2	2	247
E. tubulatus	143	4	87	8	2	2	246
E. serotinus	146	4	84	8	2	2	246
E. nudipes	135	4	82	6	3	2	232
E. subsessilis	134	4	79	5	2	3	227
E. ruber	143	4	90	5	3	5	250
E. chinensis	142	4	81	5	3	5	240
E. deflexus	142	4	82	4	3	5	240
E. campanulatus	139	5	79	5	4	8	240
E. cernuus f. rubens	137	6	83	4	3	5	238
E. sikokianus	138	5	85	5	2	5	240
E. cernuus	140	5	82	5	1	5	238
Total	2243(58.46%)	70(1.82%)	1329(34.64)	102(2.66%)	36(0.94)	57(1.49%)	3837

## Sheet: Table S3b
Supplementary Table S3b. The number and types of complex repeats in 16 plastomes tested in this study.
Species	Number of repeats
	tandem	palindromic	dispersed	Sum
E. calophyllus	70	65	141	276
E. perulatus	58	67	141	266
E. quinqueflorus var. ciliatoserrulatus	66	107	282	455
E. quinqueflorus	65	123	236	424
E. serrulatus	65	148	460	673
E. tubulatus	65	148	400	613
E. serotinus	81	130	363	574
E. nudipes	59	52	77	188
E. subsessilis	58	68	106	232
E. ruber	81	86	301	468
E. chinensis	78	112	236	426
E. deflexus	81	88	290	459
E. campanulatus	75	66	208	349
E. cernuus f. rubens	83	79	227	389
E. sikokianus	85	69	238	392
E. cernuus	84	69	219	372
Total	1154(17.60%)	1477(22.53%)	3925(59.87%)	6556
