# Supplementary material for: Complete Chloroplast Genome of Enkianthus Lour. (Ericaceae): Comparative Analysis, Phylogenetic Relationships, Divergence History, and Adaptive Evolution
Source: Ecol Evol. 2025 Sep 19;15(9):e72129. doi: 10.1002/ece3.72129 (PMC12446880; doi:10.1002/ece3.72129)
Supplement: Supplementary file 7 — Table S4a: The nucleotide diversity of CDS regions in DnaSP software. Table S4b: The nucleotide diversity of IGS regions in DnaSP software. [file ECE3-15-e72129-s009.xlsx]

## Sheet: Table S4a
Supplementary Table S4a. The nucleotide diversity of CDS regions in DnaSP software.
Region	CDS	Pi
LSC	accD	0.00698
LSC	atpA	0.00276
LSC	atpB	0.00285
LSC	atpE	0.00157
LSC	atpF	0.00319
LSC	atpH	0.00633
LSC	atpI	0.00104
LSC	cemA	0.00358
LSC	clpP	0.00231
LSC	infA	0.00221
LSC	matK	0.00455
LSC	ndhC	0.00533
LSC	ndhJ	0.00255
LSC	ndhK	0.00343
LSC	petA	0.00489
LSC	petB	0.00457
LSC	petD	0.00266
LSC	petG	0.00461
LSC	petL	0.00243
LSC	petN	0
LSC	psaA	0.00152
LSC	psaB	0.00115
LSC	psaI	0.00473
LSC	psaJ	0.00578
LSC	psbA	0.00442
LSC	psbB	0.0026
LSC	psbC	0.00261
LSC	psbD	0.00071
LSC	psbE	0.00258
LSC	psbF	0.00382
LSC	psbH	0.00236
LSC	psbI	0
LSC	psbJ	0
LSC	psbK	0.00069
LSC	psbL	0.00107
LSC	psbM	0
LSC	psbN	0.00669
LSC	psbT	0
LSC	psbZ	0.00401
LSC	rbcL	0.00422
LSC	rpl2	0.00638
LSC	rpl14	0.00142
LSC	rpl16	0.00409
LSC	rpl20	0.00315
LSC	rpl22	0.00566
LSC	rpl33	0.00407
LSC	rpl36	0
LSC	rpoA	0.00484
LSC	rpoB	0.00245
LSC	rpoC1	0.00363
LSC	rpoC2	0.00433
LSC	rps2	0.0021
LSC	rps3	0.002
LSC	rps4	0.00039
LSC	rps8	0.00487
LSC	rps11	0.00158
LSC	rps14	0.00124
LSC	rps16	0.00361
LSC	rps18	0.00323
LSC	rps19	0.00305
LSC	ycf3	0.00334
LSC	ycf4	0.00983
LSC	rpl23	0.00484
Mean(LSC)		0.0031254
SSC	ccsA	0.0059
SSC	ndhA	0.0041
SSC	ndhD	0.00369
SSC	ndhE	0.00362
SSC	ndhF	0.00706
SSC	ndhG	0.00272
SSC	ndhH	0.00243
SSC	ndhI	0.00305
SSC	psaC	0.00234
SSC	rpl32	0.00523
SSC	rps15	0.00882
SSC	ycf1	0.01979
Mean(SSC)		0.00572917
IR	ndhB	0.00015
IR	rps7	0.00098
IR	rps12	0.00034
IR	ycf2	0.0044
IR	ycf15	0
Mean(IR)		0.001174
Mean(Overall)		0.003394

## Sheet: Table S4b
Supplementary Table S4b. The nucleotide diversity of IGS regions in DnaSP software.
Region	IGS	Pi
LSC	accD_rbcL	0.01661
LSC	atpE_trnM-CAU	0.0067
LSC	atpF_atpH	0.01183
LSC	atpH_atpI	0.00687
LSC	atpI_rps2	0.00751
LSC	cemA_petA	0.00696
LSC	clpP_psbB	0.00693
LSC	matK_rps16	0.00894
LSC	ndhC_accD	0.01137
LSC	petA_psbJ	0.00819
LSC	petB_petD	0.01062
LSC	petD_rpoA	0.00279
LSC	petN_psbM	0.01042
LSC	psaA_ycf3	0.00648
LSC	psaI_ycf4	0.01096
LSC	psaJ_rpl33	0.0107
LSC	psbC_trnS-UGA	0.00195
LSC	psbE_petL	0.00764
LSC	psbK_psbI	0.00955
LSC	psbM_trnD-GUC	0.00471
LSC	psbZ_trnG-UCC	0.01032
LSC	rbcL_atpB	0.02717
LSC	rpoB_trnC-GCA	0.00659
LSC	rps16_trnQ-UUG	0.00982
LSC	rps18_rpl20	0.00466
LSC	rps2_rpoC2	0.00625
LSC	rps4_trnT-UGU	0.0068
LSC	rps8_rpl14	0.0165
LSC	trnC-GCA_petN	0.00999
LSC	trnE-UUC_trnT-GGU	0.00587
LSC	trnF-GAA_ndhJ	0.00865
LSC	trnG-GCC_trnR-UCU	0.01551
LSC	trnH-GUG_psbA	0.01695
LSC	trnL-CAA_ndhB	0.00179
LSC	trnL-UAA_trnF-GAA	0.01853
LSC	trnM-CAU_trnV-UAC	0.13139
LSC	trnN-GUU_ndhF	0.038
LSC	trnP-UGG_psaJ	0.0087
LSC	trnQ-UUG_psbK	0.00637
LSC	trnS-GCU_trnG-GCC	0.00985
LSC	trnS-GGA_rps4	0.01021
LSC	trnS-UGA_psbZ	0.01598
LSC	trnT-GGU_psbD	0.00659
LSC	trnT-UGU_trnL-UAA	0.00748
LSC	trnV-UAC_psaI	0.01034
LSC	ycf3_trnS-GGA	0.00737
LSC	ycf4_cemA	0.00573
Mean(LSC)		0.0125774
SSC	ndhE_ndhG	0.00667
SSC	ndhF_rpl32	0.01361
SSC	ndhG_ndhI	0.00788
SSC	rpl32_trnL-UAG	0.01172
SSC	rps15_ycf1	0.07143
SSC	psaC_ndhE	0.00449
Mean(SSC)		0.0193
IR	ndhB_rps7	0.00038
IR	rps7_trnV-GAC	0.0014
IR	rrn16_trnI-GAU	0.00263
IR	rrn4.5_rrn5	0
IR	rrn5_trnR-ACG	0
IR	trnI-CAU_ycf2	0.02163
IR	trnR-ACG_trnN-GUU	0.00125
IR	trnV-GAC_rrn16	0
IR	ycf15_trnL-CAA	0.00953
Mean(IR)		0.00409111
Mean(Overall)		0.0119961
