# Supplementary material for: Complete Chloroplast Genome of Enkianthus Lour. (Ericaceae): Comparative Analysis, Phylogenetic Relationships, Divergence History, and Adaptive Evolution
Source: Ecol Evol. 2025 Sep 19;15(9):e72129. doi: 10.1002/ece3.72129 (PMC12446880; doi:10.1002/ece3.72129)
Supplement: Supplementary file 8 — Table S5a: The amino acid usage of 80 non‐duplicated plastid genes as a whole for each tested plastome. Table S5b: The codon usage of 80 non‐duplicated plastid genes as a whole for each tested plastome. [file ECE3-15-e72129-s005.xlsx]

## Sheet: Table S5a
Supplementary Table S5a. The amino acid usage of 80 non-duplicated plastid genes as a whole for each tested plastomes.
Species	Ala	Arg	Asn	Asp	Cys	Gln	Glu	Gly	His	Ile	Leu	Lys	Met	Phe	Pro	Ser	Thr	Trp	Tyr	Val	Total
E. calophyllus	1256(0.0537)	1438(0.0614)	1075(0.0459)	956(0.0408)	258(0.011)	832(0.0355)	1308(0.0559)	1566(0.0669)	531(0.0227)	1989(0.085)	2488(0.1063)	1350(0.0577)	558(0.0238)	1345(0.0575)	998(0.0426)	1779(0.076)	1165(0.0498)	423(0.0181)	840(0.0359)	1254(0.0536)	23409(1)
E. perulatus	1255(0.0536)	1441(0.0616)	1069(0.0457)	960(0.041)	258(0.011)	834(0.0356)	1305(0.0558)	1566(0.0669)	529(0.0226)	1987(0.0849)	2487(0.1063)	1369(0.0585)	558(0.0238)	1349(0.0576)	992(0.0424)	1774(0.0758)	1160(0.0496)	420(0.0179)	836(0.0357)	1254(0.0536)	23403(1)
E. quinqueflorus var. ciliatoserrulatus	1266(0.0531)	1459(0.0612)	1085(0.0455)	981(0.0412)	259(0.0109)	844(0.0354)	1390(0.0583)	1575(0.0661)	529(0.0222)	2016(0.0846)	2549(0.1069)	1425(0.0598)	560(0.0235)	1362(0.0571)	1007(0.0422)	1811(0.076)	1170(0.0491)	427(0.0179)	855(0.0359)	1266(0.0531)	23836(1)
E. quinqueflorus	1262(0.053)	1469(0.0617)	1079(0.0453)	980(0.0412)	260(0.0109)	835(0.0351)	1367(0.0574)	1573(0.0661)	528(0.0222)	2013(0.0846)	2557(0.1075)	1412(0.0593)	562(0.0236)	1364(0.0573)	1003(0.0422)	1813(0.0762)	1169(0.0491)	425(0.0179)	855(0.0359)	1269(0.0533)	23795(1)
E. serrulatus	1257(0.0527)	1460(0.0612)	1072(0.0449)	985(0.0413)	260(0.0109)	835(0.035)	1431(0.06)	1573(0.0659)	523(0.0219)	2013(0.0843)	2555(0.107)	1442(0.0604)	557(0.0233)	1350(0.0566)	1022(0.0428)	1827(0.0765)	1168(0.0489)	425(0.0178)	850(0.0356)	1264(0.053)	23869(1)
E. tubulatus	1261(0.0527)	1464(0.0612)	1093(0.0457)	982(0.041)	261(0.0109)	847(0.0354)	1422(0.0594)	1577(0.0659)	527(0.022)	2023(0.0845)	2560(0.1069)	1434(0.0599)	559(0.0234)	1358(0.0567)	1019(0.0426)	1829(0.0764)	1172(0.049)	426(0.0178)	859(0.0359)	1266(0.0529)	23939(1)
E. serotinus	1256(0.0528)	1459(0.0614)	1079(0.0454)	977(0.0411)	259(0.0109)	842(0.0354)	1401(0.0589)	1571(0.0661)	522(0.022)	2014(0.0847)	2547(0.1071)	1435(0.0603)	554(0.0233)	1349(0.0567)	1006(0.0423)	1809(0.0761)	1168(0.0491)	423(0.0178)	848(0.0357)	1262(0.0531)	23781(1)
E. nudipes	1263(0.0544)	1430(0.0616)	1040(0.0448)	953(0.041)	260(0.0112)	814(0.035)	1275(0.0549)	1568(0.0675)	525(0.0226)	1973(0.0849)	2474(0.1065)	1342(0.0578)	554(0.0238)	1335(0.0575)	985(0.0424)	1774(0.0764)	1161(0.05)	421(0.0181)	830(0.0357)	1255(0.054)	23232(1)
E. subsessilis	1262(0.0543)	1432(0.0616)	1048(0.0451)	957(0.0411)	261(0.0112)	823(0.0354)	1266(0.0544)	1565(0.0673)	526(0.0226)	1975(0.0849)	2476(0.1065)	1343(0.0577)	555(0.0239)	1340(0.0576)	982(0.0422)	1767(0.076)	1166(0.0501)	419(0.018)	840(0.0361)	1256(0.054)	23259(1)
E. ruber	1268(0.0533)	1452(0.0611)	1070(0.045)	990(0.0417)	259(0.0109)	826(0.0348)	1416(0.0596)	1574(0.0662)	526(0.0221)	1975(0.0831)	2547(0.1072)	1433(0.0603)	559(0.0235)	1348(0.0567)	1010(0.0425)	1807(0.076)	1176(0.0495)	431(0.0181)	841(0.0354)	1261(0.0531)	23769(1)
E. chinensis	1268(0.0536)	1448(0.0612)	1078(0.0456)	981(0.0415)	259(0.011)	830(0.0351)	1377(0.0582)	1571(0.0664)	527(0.0223)	1966(0.0831)	2539(0.1074)	1407(0.0595)	557(0.0236)	1346(0.0569)	997(0.0422)	1794(0.0759)	1171(0.0495)	429(0.0181)	842(0.0356)	1263(0.0534)	23650(1)
E. deflexus	1271(0.0533)	1457(0.0611)	1095(0.0459)	987(0.0414)	259(0.0109)	846(0.0355)	1406(0.059)	1576(0.0661)	531(0.0223)	1976(0.0829)	2555(0.1072)	1434(0.0602)	559(0.0234)	1362(0.0571)	999(0.0419)	1802(0.0756)	1178(0.0494)	428(0.018)	852(0.0357)	1266(0.0531)	23839(1)
E. campanulatus	1258(0.054)	1428(0.0613)	1060(0.0455)	964(0.0414)	257(0.011)	826(0.0354)	1327(0.0569)	1553(0.0666)	526(0.0226)	1957(0.084)	2474(0.1062)	1371(0.0588)	552(0.0237)	1327(0.0569)	988(0.0424)	1771(0.076)	1163(0.0499)	420(0.018)	830(0.0356)	1250(0.0536)	23302(1)
E. cernuus f. rubens	1269(0.0535)	1443(0.0608)	1067(0.045)	985(0.0415)	260(0.011)	830(0.035)	1385(0.0584)	1569(0.0662)	532(0.0224)	1997(0.0842)	2531(0.1067)	1425(0.0601)	557(0.0235)	1351(0.057)	999(0.0421)	1801(0.0759)	1176(0.0496)	428(0.018)	843(0.0355)	1268(0.0535)	23716(1)
E. sikokianus	1272(0.0534)	1452(0.0609)	1076(0.0451)	993(0.0417)	260(0.0109)	837(0.0351)	1402(0.0588)	1566(0.0657)	535(0.0224)	1997(0.0838)	2546(0.1068)	1422(0.0597)	559(0.0234)	1365(0.0573)	1009(0.0423)	1815(0.0761)	1179(0.0495)	433(0.0182)	851(0.0357)	1269(0.0532)	23838(1)
E. cernuus	1271(0.0533)	1453(0.061)	1069(0.0449)	997(0.0418)	260(0.0109)	831(0.0349)	1383(0.058)	1570(0.0659)	536(0.0225)	1995(0.0837)	2551(0.107)	1440(0.0604)	559(0.0235)	1369(0.0574)	1001(0.042)	1812(0.076)	1180(0.0495)	430(0.018)	854(0.0358)	1271(0.0533)	23832(1)
Mean±SD	0.0534±0.0005	0.0613±0.0003	0.0453±0.0004	0.0413±0.0003	0.011±0.0001	0.0352±0.0002	0.0577±0.0017	0.0664±0.0005	0.0223±0.0002	0.0842±0.0007	0.1068±0.0004	0.0594±0.001	0.0236±0.0002	0.0571±0.0003	0.0423±0.0002	0.0761±0.0002	0.0495±0.0004	0.018±0.0001	0.0357±0.0002	0.0534±0.0003

## Sheet: Table S5b
Supplementary Table S5b. The codon usage of 80 non-duplicated plastid genes as a whole for each tested plastomes.
Species	Ala					Arg							Asn			Asp	Asp		Cys	Cys		Gln	Gln		Glu	Glu		Gly					His			Ile				Leu							Lys
	GCA	GCC	GCG	GCU		AGA	AGG	CGA	CGC	CGG	CGU		AAC	AAU		GAC	GAU		UGC	UGU		CAA	CAG		GAA	GAG		GGA	GGC	GGG	GGU		CAC	CAU		AUA	AUC	AUU		CUA	CUC	CUG	CUU	UUA	UUG		AAA	AAG
E. calophyllus	1.1	0.62	0.42	1.86		1.8	0.62	1.4	0.38	0.5	1.3		0.46	1.54		0.42	1.58		0.48	1.52		1.57	0.43		1.5	0.5		1.62	0.42	0.67	1.29		0.44	1.56		1	0.57	1.43		0.81	0.44	0.38	1.31	1.9	1.17		1.5	0.5
E. perulatus	1.1	0.62	0.42	1.85		1.8	0.62	1.4	0.37	0.51	1.29		0.46	1.54		0.42	1.58		0.48	1.52		1.58	0.42		1.51	0.49		1.63	0.42	0.66	1.28		0.44	1.56		1	0.57	1.43		0.81	0.43	0.39	1.31	1.9	1.17		1.49	0.51
E. quinqueflorus var. ciliatoserrulatus	1.1	0.62	0.43	1.85		1.81	0.63	1.4	0.36	0.51	1.29		0.46	1.54		0.41	1.59		0.49	1.51		1.57	0.43		1.48	0.52		1.63	0.42	0.67	1.28		0.43	1.57		1.01	0.57	1.43		0.81	0.46	0.37	1.33	1.85	1.17		1.47	0.53
E. quinqueflorus	1.11	0.62	0.42	1.84		1.83	0.62	1.39	0.36	0.5	1.28		0.46	1.54		0.41	1.59		0.49	1.51		1.56	0.44		1.47	0.53		1.63	0.42	0.67	1.29		0.43	1.57		1	0.56	1.44		0.81	0.45	0.38	1.33	1.85	1.18		1.47	0.53
E. serrulatus	1.11	0.63	0.42	1.84		1.81	0.64	1.4	0.36	0.51	1.28		0.46	1.54		0.41	1.59		0.5	1.5		1.57	0.43		1.48	0.52		1.64	0.42	0.66	1.28		0.43	1.57		1.01	0.56	1.43		0.79	0.47	0.38	1.33	1.84	1.18		1.46	0.54
E. tubulatus	1.11	0.62	0.42	1.84		1.82	0.64	1.4	0.36	0.51	1.28		0.46	1.54		0.42	1.58		0.5	1.5		1.57	0.43		1.48	0.52		1.63	0.42	0.66	1.29		0.43	1.57		1.01	0.56	1.43		0.79	0.47	0.38	1.34	1.85	1.17		1.46	0.54
E. serotinus	1.11	0.62	0.42	1.84		1.81	0.64	1.4	0.36	0.51	1.28		0.46	1.54		0.42	1.58		0.5	1.5		1.57	0.43		1.48	0.52		1.64	0.42	0.66	1.28		0.43	1.57		1.01	0.56	1.43		0.8	0.46	0.38	1.34	1.84	1.18		1.47	0.53
E. nudipes	1.12	0.62	0.42	1.85		1.78	0.63	1.42	0.36	0.49	1.31		0.47	1.53		0.42	1.58		0.52	1.48		1.56	0.44		1.48	0.52		1.64	0.42	0.67	1.28		0.43	1.57		1	0.57	1.43		0.81	0.44	0.39	1.31	1.87	1.17		1.49	0.51
E. subsessilis	1.11	0.62	0.43	1.84		1.8	0.63	1.4	0.37	0.49	1.3		0.46	1.54		0.42	1.58		0.51	1.49		1.56	0.44		1.49	0.51		1.64	0.41	0.65	1.29		0.43	1.57		0.99	0.57	1.43		0.81	0.43	0.39	1.31	1.88	1.18		1.48	0.52
E. ruber	1.12	0.61	0.41	1.86		1.78	0.65	1.4	0.36	0.49	1.31		0.46	1.54		0.41	1.59		0.52	1.48		1.56	0.44		1.49	0.51		1.64	0.42	0.67	1.27		0.43	1.57		0.99	0.57	1.44		0.82	0.47	0.38	1.34	1.85	1.15		1.46	0.54
E. chinensis	1.12	0.61	0.41	1.86		1.78	0.65	1.4	0.37	0.49	1.31		0.46	1.54		0.42	1.58		0.52	1.48		1.56	0.44		1.49	0.51		1.64	0.42	0.66	1.28		0.43	1.57		0.99	0.57	1.44		0.83	0.46	0.38	1.34	1.85	1.14		1.47	0.53
E. deflexus	1.12	0.61	0.41	1.86		1.79	0.65	1.4	0.37	0.49	1.31		0.45	1.55		0.42	1.58		0.51	1.49		1.57	0.43		1.49	0.51		1.63	0.42	0.67	1.27		0.43	1.57		0.99	0.57	1.44		0.84	0.45	0.38	1.34	1.85	1.15		1.47	0.53
E. campanulatus	1.13	0.62	0.41	1.84		1.77	0.64	1.43	0.36	0.49	1.31		0.45	1.55		0.42	1.58		0.51	1.49		1.57	0.43		1.5	0.5		1.64	0.42	0.65	1.29		0.43	1.57		0.99	0.57	1.44		0.82	0.45	0.39	1.31	1.86	1.17		1.49	0.51
E. cernuus f. rubens	1.12	0.62	0.4	1.86		1.75	0.67	1.42	0.37	0.49	1.3		0.46	1.54		0.42	1.58		0.52	1.48		1.57	0.43		1.48	0.52		1.64	0.43	0.66	1.27		0.42	1.58		0.98	0.58	1.44		0.83	0.46	0.38	1.33	1.85	1.15		1.47	0.53
E. sikokianus	1.13	0.62	0.42	1.84		1.77	0.66	1.4	0.37	0.5	1.3		0.46	1.54		0.42	1.58		0.52	1.48		1.57	0.43		1.47	0.53		1.63	0.43	0.67	1.28		0.43	1.57		0.98	0.59	1.44		0.83	0.45	0.38	1.34	1.85	1.15		1.47	0.53
E. cernuus	1.13	0.62	0.42	1.84		1.77	0.66	1.4	0.37	0.5	1.3		0.46	1.54		0.42	1.58		0.52	1.48		1.57	0.43		1.47	0.53		1.63	0.43	0.68	1.27		0.43	1.57		0.98	0.58	1.44		0.82	0.46	0.38	1.33	1.86	1.15		1.48	0.52
Mean	1.115	0.619	0.418	1.848		1.792	0.641	1.404	0.366	0.499	1.297		0.459	1.541		0.418	1.583		0.506	1.494		1.568	0.433		1.485	0.515		1.634	0.421	0.664	1.281		0.431	1.569		0.996	0.57	1.435		0.814	0.453	0.382	1.328	1.859	1.164		1.475	0.525
Standard deviation (SD)	0.01	0.005	0.008	0.009		0.021	0.015	0.01	0.006	0.009	0.012		0.004	0.004		0.004	0.004		0.014	0.014		0.006	0.006		0.011	0.011		0.006	0.005	0.008	0.007		0.004	0.004		0.011	0.008	0.005		0.014	0.013	0.005	0.013	0.018	0.013		0.012	0.012
[truncated: 24 more columns]
