# Supplementary material for: Complete Chloroplast Genome of Enkianthus Lour. (Ericaceae): Comparative Analysis, Phylogenetic Relationships, Divergence History, and Adaptive Evolution
Source: Ecol Evol. 2025 Sep 19;15(9):e72129. doi: 10.1002/ece3.72129 (PMC12446880; doi:10.1002/ece3.72129)
Supplement: Supplementary file 9 — Table S6a: Genomic locations of the positively selected genes in the plastomes tested by site model and branch‐site model for all branches. Table S6b: Functional categories of the positively selected genes in the plastomes tested by site model and branch‐site model for all branches. [file ECE3-15-e72129-s007.xlsx]

## Sheet: Table S6a
Supplementary Table S6a. Genomic locations of the positively selected genes in the plastomes tested by site model and branch-site model for all branches.
Gene location	The positively selected genes	Total
LSC	atpA, accD, matk, petB, petD, psaJ, rbcL, ycf3	8
SSC	ndhF, ccsA, ycf1	3
IR	ycf2	1
Total		12

## Sheet: Table S6b
Supplementary Table S6b. Functional categories of the positively selected genes in the plastomes tested by site model and branch-site model for all branches.
Category for genes	The positively selected genes	Total
Self replication	-	0
Photosynthesis	atpA, ndhF, petB, petD, psaJ, rbcL, ycf3	7
Other genes	accD, ccsA, matk	3
Unknown function	ycf1, ycf2	2
Total		12
