# Supplementary material for: Complete Chloroplast Genome of Enkianthus Lour. (Ericaceae): Comparative Analysis, Phylogenetic Relationships, Divergence History, and Adaptive Evolution
Source: Ecol Evol. 2025 Sep 19;15(9):e72129. doi: 10.1002/ece3.72129 (PMC12446880; doi:10.1002/ece3.72129)
Supplement: Supplementary file 10 — Table S7: General characteristics of previously reported Ericales plastomes. [file ECE3-15-e72129-s010.xlsx]

## Sheet: Sheet1
Supplementary Table S7. General characteristics of previously reported Ericales plastomes.
Species	GenBank accession no.	Length (base pair, bp)				Number of genes					GC content (%)				SSR	Codon	A/U	References
		Complete	LSC	SSC	IR	Complete	PCGs	tRNA	rRNA	Intron-containing	Complete	LSC	SSC	IR
Vaccinium ashei	NC_071868	176115	106029	3004	33541	103	74	25	4	-	36.81	35.91	29.33	38.58	187	-	-	(Yang et al., 2023)
Vaccinium corymbosum	OM791342	191378	106385	3037	40978	112	74	34	4	-	36.8	-	-	-	93	-	-	(Fahrenkrog et al., 2022)
Vaccinium bracteatum	LC521967	174404	106565	2979	32430	113	79	30	4	14	36.8	-	-	-	-	-	-	(Kim et al., 2020)
Vaccinium macrocarpon	JQ767046	176045	-	-	-	100	68	28	4	-	36.8	-	-	-	-	-	-	(Logacheva et al., 2016)
Clethra fargesii	MT742578	157486	87034	18492	25980	114	80	30	4	18	37.3	35.4	30.7	43	73	-	-	(Ding et al., 2021)
Clethra delavayi	NC_041129	157253	86870	18469	25957	114	80	30	4	18	37.4	35.4	30.8	43	78	-	-	(Ding et al., 2021)
Pyrola rotundifolia	KU833271	168995	-	-	-	101	67	30	4	-	35.7	-	-	-	-	-	-	(Logacheva et al., 2016)
Rhododendron delavayi	MN711645	202169	105623	2610	46968	-	-	-	-	-	-	-	-	-	371	-	-	(Logacheva et al., 2016)
Rhododendron griersonianum	NC_050162	206467	108922	2611	47467	118	78	34	4	18	35.8	35.3	30	36.5	-	-	-	(Ding et al., 2021)
Rhododendron pulchrum	-	136249	-	-	-	-	73	29	2	7	35.98	-	-	-	221	8693	-	(Shen et al., 2020)
Rhododendron ambiguum	NC_083984	207478	110367	2613	47429	110	77	29	4	-	35.8	-	-	-	76	-	-	(Ma et al., 2024)
Arbutus unedo	JQ067650	150897	-	-	-	114	80	30	4	16	37.31	35.64	28.94	40.55	-	17980	0.724	(Martinez-Alberola et al., 2013)
Styrax japonicus	NC_030539	157929	87540	18281	26054	114	80	30	4	18	37	34.8	30.3	42.9	-	-	-	(Ding et al., 2021)
Actinidia chinensis	MW596240	156450	87866	20335	24033	113	79	30	4	21	37.2	35.5	31.15	42.89	49	25939	93.55%	(Liu et al., 2023)
Camellia sinensis	OL450428	157072	86628	18282	26081	115	81	30	4	-	37.29	35.31	30.54	42.95	247	-	93.55%	(Chen et al., 2023)
